# Supplementary material for: Antimalarials with Benzothiophene Moieties as Aminoquinoline Partners
Source: Molecules. 2017 Feb 24;22(3):343. doi: 10.3390/molecules22030343 (PMC6155332; doi:10.3390/molecules22030343)
Supplement: Supplementary file 1 [file molecules-22-00343-s001.zip]

Archive with 2 entries (2 files):
- Supplementary_material_I_3Feb2017.pdf
- Supplementary_material_II_1Feb2017.pdf
